# Supplementary material for: An AI-guided screen identifies probucol as an enhancer of mitophagy through modulation of lipid droplets
Source: PLoS Biol. 2023 Mar 2;21(3):e3001977. doi: 10.1371/journal.pbio.3001977 (PMC9980794; doi:10.1371/journal.pbio.3001977)
Supplement: S1 Data — (XLSX) [file pbio.3001977.s013.xlsx]

## Sheet: Fig1B
UT	DMSO+6h CCCP	probucol+6h CCCP	3-methoxybenzamide+6h CCCP	lapatinib+6h CCCP		Dunnett's multiple comparisons test	Mean Diff.	95.00% CI of diff.	Significant?	Summary	Adjusted P Value
30	29.1667	76	35.7143	38.4615		DMSO+6h CCCP vs. UT	26.93	3.472 to 50.39	Yes	*	0.0212
2.7027	32.3944	51.7241	53.4483	25		DMSO+6h CCCP vs. probucol+6h CCCP	-26.05	-49.50 to -2.589	Yes	*	0.0265
4	40.7407	73.0769	37.931	41.6667		DMSO+6h CCCP vs. 3-methoxybenzamide+6h CCCP	-4.986	-29.59 to 19.62	No	ns	0.9563
14.0351	44.4444	72.549		16		DMSO+6h CCCP vs. lapatinib+6h CCCP	0.02153	-24.58 to 24.62	No	ns	>0.9999
25	68.421	78.2609	51.8518
4.16667	26.3158	46.1538	47.2222	80

## Sheet: Fig1D
DMSO	probucol	DMSO_PQ	probucol_PQ
5.61329	4.38898	8.92592	17.4268
2.2231	3.31461	11.6403	16.1035
0.927182	1.15697	7.47743	17.6226
Unpaired t test		Unpaired t test
P value	0.6671	P value	0.0042
P value summary	ns	P value summary	**
Significantly different (P < 0.05)?	No	Significantly different (P < 0.05)?	Yes
One- or two-tailed P value?	Two-tailed	One- or two-tailed P value?	Two-tailed
t, df	t=0.4993, df=2	t, df	t=5.880, df=4
How big is the difference?		How big is the difference?
Mean of column A	6.135	Mean of column A	9.348
Mean of column B	10	Mean of column B	17.05
Difference between means (B - A) ± SEM	3.868 ± 7.747	Difference between means (B - A) ± SEM	7.703 ± 1.310
95% confidence interval	-29.46 to 37.20	95% confidence interval	4.066 to 11.34
R squared (eta squared)	0.1108	R squared (eta squared)	0.8963
F test to compare variances		F test to compare variances
F, DFn, Dfd		F, DFn, Dfd	6.541, 2, 2
P value		P value	0.2652
P value summary		P value summary	ns
Significantly different (P < 0.05)?		Significantly different (P < 0.05)?	No
Data analyzed		Data analyzed
Sample size, column A	2	Sample size, column A	3
Sample size, column B	2	Sample size, column B	3

## Sheet: Fig1E
	-					hABCA1
H2O	0.33631		0.261913	0.299111	0	0.33631	0.900765	2.01424	1.08377	0.492942
PQ	2.75664	4.83346	4.3003	3.96347	0.622733	0.789518	2.26839	1.07168	1.37653	0.453308
Dunnett's multiple comparisons test	Mean Diff.	95.00% CI of diff.	Below threshold?	Summary	Adjusted P Value
H2O vs. PQ	-3.071	-4.810 to -1.332	Yes	***	0.001
H2O vs. H2O	-0.7413	-2.480 to 0.9979	No	ns	0.5524
H2O vs. PQ	-0.9676	-2.707 to 0.7716	No	ns	0.356
Test details	Mean 1	Mean 2	Mean Diff.	SE of diff.	n1
H2O vs. PQ	0.2243	3.295	-3.071	0.6703	4
H2O vs. H2O	0.2243	0.9656	-0.7413	0.6703	4
H2O vs. PQ	0.2243	1.192	-0.9676	0.6703	4

## Sheet: Fig1F
pLKO1_DMSO	pLKO1_CCCP	pLKO1_proCCCP	sh_CCCP	sh_proCCCP	sh_DMSO
1.04001	1.12915	4.08509	4.102	2.5941
1.9499	3.7707	4.50278	3.57743	3.75639	1.00943
1.69143	2.80531	4.57391	3.95796	2.65103	0.22769
0.091672	2.62164	8.74193	1.66493	4.60505	0.627701
Dunnett's multiple comparisons test	Mean Diff.	95.00% CI of diff.	Below threshold?	Summary	Adjusted P Value		Dunnett's multiple comparisons test	Mean Diff.	95.00% CI of diff.	Below threshold?	Summary	Adjusted P Value
pLKO1_CCCP vs. pLKO1_DMSO	1.388	-1.367 to 4.144	No	ns	0.3559		sh_CCCP vs. sh_proCCCP	-0.07606	-1.838 to 1.686	No	ns	0.9905
pLKO1_CCCP vs. pLKO1_proCCCP	-2.894	-5.649 to -0.1391	Yes	*	0.0405		sh_CCCP vs. sh_DMSO	2.704	0.8004 to 4.608	Yes	**	0.0095
Test details	Mean 1	Mean 2	Mean Diff.	SE of diff.	n1		Test details	Mean 1	Mean 2	Mean Diff.	SE of diff.	n1
pLKO1_CCCP vs. pLKO1_DMSO	2.582	1.193	1.388	1.054	4		sh_CCCP vs. sh_proCCCP	3.326	3.402	-0.07606	0.6576	4
pLKO1_CCCP vs. pLKO1_proCCCP	2.582	5.476	-2.894	1.054	4		sh_CCCP vs. sh_DMSO	3.326	0.6216	2.704	0.7103	4

## Sheet: Fig2A
Time (s)	DMSO			DMSO+PQ			probucol+PQ
trial	1	2	3	1	2	3	1	2	3
10	27.8571	48.3333	30	20	35	10	15	70	15
20	55	79.1667	66.4286	25	35	40	50	85	40
30	48.5714	83.3333	68.5714	35	30	45	40	80	45
40	41.4286	83.3333	63.5714	25	35	45	40	65	55
50	37.1429	80.8333	57.8571	30	40	35	30	60	50
60	34.2857	75	50	30	40	35	30	60	45
			climbing (fly)

## Sheet: Fig2B
treatment	number of flies	day
DMSO+5mM paraquat	100	7			survival (fly)
DMSO+5mM paraquat	80	8
DMSO+5mM paraquat	75	9
DMSO+5mM paraquat	55	10
DMSO+5mM paraquat	40	11
DMSO+5mM paraquat	10	12
DMSO+5mM paraquat	10	13
DMSO+5mM paraquat	10	14
probucol+5mM paraquat	100	7
probucol+5mM paraquat	100	8
probucol+5mM paraquat	100	9
probucol+5mM paraquat	90	10
probucol+5mM paraquat	90	11
probucol+5mM paraquat	70	12
probucol+5mM paraquat	70	13
probucol+5mM paraquat	70	14
DMSO	100	7
DMSO	100	8
DMSO	100	9
DMSO	100	10
DMSO	100	11
DMSO	100	12
DMSO	100	13
DMSO	100	14
probucol	100	7
probucol	100	8
probucol	100	9
probucol	100	10
probucol	100	11
probucol	100	12
probucol	100	13
probucol	100	14

## Sheet: Fig2D
0.5% DMSO	MPP 1mM	Probe	SR
1943.77	616.087	1177.44	1290.68
2186.79	708.589	1736.04	988.01
1966.98	530.769	1085.91	1185.36
1955.51	699.162
1803.32	943.198
1900.24	588.427
1850.07	589.586
2562.38	714.503
2362.18	955.579
2245.93

## Sheet: Fig2F
trial	DMSO	MPP+	probucol+MPP+				MPP+probucol			MPP
1	35	25	32				vs.			vs.
2	40	26	33				MPP			DMSO
3	35	24	31
4	36	25	29			Unpaired t test			Unpaired t test
5	38	24	30			P value	<0.0001		P value	<0.0001
6	35	22	33			P value summary	****		P value summary	****
						Significantly different (P < 0.05)?	Yes		Significantly different (P < 0.05)?	Yes
		vDC neuron counts (zebrafish)				One- or two-tailed P value?	Two-tailed		One- or two-tailed P value?	Two-tailed
						t, df	t=8.053, df=10		t, df	t=12.00, df=10

## Sheet: Fig3B
trial	H2O	PQ	probucol+PQ		Column C	probucol+PQ
1	0.000684	0.074555	0.004174		vs.	vs.
2	0.048108	0.032365	0.022606		Column B	PQ
3	0.049923	0.074319	0.023187
					Unpaired t test
					P value	0.0464
		LD (fly)			P value summary	*
					Significantly different (P < 0.05)?	Yes
					One- or two-tailed P value?	Two-tailed
					t, df	t=2.850, df=4

## Sheet: Fig3C
DMSO	probucol	CCCP	probucol+CCCP	CCCP+DGATi	probucol+CCCP+DGATi		Column D	probucol+CCCP
2.62982	2.00676	4.02036	3.05929	1.84832	2.27791		vs.	vs.
0.982946	2.23994	4.29697	3.93582	1.40647	0.58576		Column C	CCCP
1.70121	1.29855	4.56576	3.45713	0.831123	0.597817
							Unpaired t test
							P value	0.05
	LD area (cells)						P value summary	*
							Significantly different (P < 0.05)?	Yes
							One- or two-tailed P value?	Two-tailed
							t, df	t=2.716, df=4

[truncated: 15 more sheets: Fig3D, Fig3E, Fig3F, Fig4B, Fig4D, Fig4E, FigS2E, FigS3B, FigS3C, FigS4B, FigS5B, FigS5C, FigS6A, FigS6B, FigS9B]
